# Supplementary material for: Hyperspectral Imaging for the Evaluation of Microcirculatory Tissue Oxygenation and Perfusion Quality in Haemorrhagic Shock: A Porcine Study
Source: Biomedicines. 2021 Dec 3;9(12):1829. doi: 10.3390/biomedicines9121829 (PMC8698916; doi:10.3390/biomedicines9121829)
Supplement: Supplementary file 1 [file biomedicines-09-01829-s001.zip]

Archive with 1 entries (1 files):
- biomedicines-1473851-supplementary.pdf
